# Supplementary material for: Identification of candidate gene associated with maize northern leaf blight resistance in a multi-parent population
Source: Plant Cell Rep. 2024 Jul 3;43(7):189. doi: 10.1007/s00299-024-03269-w (PMC11222180; doi:10.1007/s00299-024-03269-w)
Supplement: Supplementary file 1 — Supplementary file1 (XLSX 31 KB) [file 299_2024_3269_MOESM1_ESM.xlsx]

## Sheet: s1
Table S1 Marker distribution in 10 chromosomes
Chromosome	Length	SNPs	Markers per Kb
1	307041717	2467471	8.03627
2	244442276	2220255	9.08294
3	235667834	2163509	9.18033
4	246994605	2297800	9.30304
5	223902240	1792905	8.00753
6	174033170	1491703	8.57137
7	182381542	1585462	8.69311
8	181122637	1538417	8.49379
9	159769782	1431791	8.96159
10	150982314	1200136	7.94885
In Total	2106338117	18189449	NA
Average	2.10634e+08	1.81894e+06	8.62788

## Sheet: s2
Table S2 Candidate genes for GWAS
Chr	SNP	Gene_ID	Start	Stop	Annotation
Chr1	1-43673103	Zm00001d028709	43901294	43904192	ascorbate peroxidase
		Zm00001d028692	43328452	43334856	Glutathione S-transferase family protein
Chr2	2-220965609	Zm00001d007056	220976693	220979812	Disease resistance protein (CC-NBS-LRR class) family
		Zm00001d007016	220205771	220217577	LRR and NB-ARC domains-containing disease resistance protein
		Zm00001d007050	220883101	220886249	Protein phosphatase 2C family protein
Chr3	3-5145248	Zm00001d039449	4731561	4733303	Pentatricopeptide repeat (PPR-like) superfamily protein
		Zm00001d039458	4929664	4931699	Pentatricopeptide repeat (PPR) superfamily protein
		Zm00001d039469	5145889	5150710	Traf21 - TNF receptor-associated factor 21
Chr3	3-28397163	Zm00001d040130	28711131	28713722	Leucine-rich repeat (LRR) family protein
		Zm00001d040146	29163755	29173445	Transcription factor bHLH49
Chr3	3-140159846	Zm00001d041827	139485859	139487304	Peroxidase superfamily protein
Chr5	5-49193921	Zm00001d014471	49267477	49269369	Pentatricopeptide repeat (PPR-like) superfamily protein
Chr5	5-203356810	Zm00001d017643	202957210	202960229	Protein phosphatase 2C family protein
		Zm00001d017670	203605797	203610210	Protein phosphatase 2C family protein
Chr6	6-105594656	Zm00001d036911	106201899	106205346	Pentatricopeptide repeat (PPR-like) superfamily protein
Chr7	7-170632888	Zm00001d022106	170516125	170519674	Leucine-rich repeat (LRR) family protein
		Zm00001d022134	170973757	170976434	Glutathione S-transferase, C-terminal-like;Translation elongation factor EF1B/ribosomal protein S6
Chr8	8-41446817	Zm00001d009183	41566548	41571824	dual specificity protein phosphatase family protein
Chr9	9-11183458	Zm00001d045088	12095561	12098991	Leucine-rich receptor-like protein kinase family protein
		Zm00001d045013	10193693	10195834	Pollen receptor-like kinase 3
		Zm00001d045014	10221137	10230897	Pentatricopeptide repeat (PPR) superfamily protein

## Sheet: s3
Table S3 GWAS and QTL mapping result for four subpopulations
	GWAS result									QTL result
No.	SNP	Chr	Ref	Alt	Effect	SE	P.value(-log10)	Population	QTL	Start marker	End marker
SNP1YML 1218	1-198270889	1	T	C	0.347182	0.0642439	9.57324	RIL_YML 1218
SNP2YML 1218	1-287675202	1	A	T	0.333993	0.0587596	10.352	RIL_YML 1218
SNP3YML 1218	5-151583936	5	C	A	-0.388023	0.0707878	9.48337	RIL_YML 1218
SNP1Chang7-2	1-177042835	1	C	T	-1.62039	0.267942	10.723	RIL_Chang7-2
SNP2Chang7-2	2-227192419	2	A	G	1.34602	0.127452	24.2216	RIL_Chang7-2
SNP3Chang7-2	3-122987969	3	C	T	-0.668272	0.121906	9.43544	RIL_Chang7-2
SNP4Chang7-2	4-78869556	4	C	T	-0.763152	0.125417	10.57	RIL_Chang7-2
SNP5Chang7-2	9-93842057	9	G	GAC	0.671778	0.110809	11.6257	RIL_Chang7-2
SNP1Q11	3-144687334	3	T	C	-0.927977	0.136092	12.9209	RIL_Q11
SNP2Q11	3-226340584	3	CAGGCCCAGCCGCGTGG	C	0.393802	0.0746216	9.90827	RIL_Q11
SNP3Q11	5-26085852	5	A	G	-0.902715	0.166062	9.32934	RIL_Q11
SNP4Q11	8-170405217	8	C	A	0.686152	0.129148	9.31925	RIL_Q11
SNP5Q11	10-40362913	10	C	T	-0.824912	0.113174	15.6369	RIL_Q11	qtl_Q11_2	10-38265719	10-39796351
SNP1YML226	1-71337126	1	T	C	0.64927	0.0944493	12.8733	RIL_YML226
SNP2YML226	1-101177576	1	C	T	0.681522	0.135545	8.9003	RIL_YML226
SNP3YML226	3-3709493	3	A	C	0.387054	0.0660562	10.4814	RIL_YML226
SNP4YML226	3-86873356	3	G	C	-0.515312	0.091978	10.838	RIL_YML226
SNP5YML226	4-140923859	4	G	A	1.08565	0.166777	12.2317	RIL_YML226
SNP6YML226	4-163064765	4	C	A	0.806411	0.127797	11.3509	RIL_YML226
SNP7YML226	5-6078330	5	T	C	0.31848	0.0663229	9.52139	RIL_YML226
SNP8YML226	5-49193921	5	C	A	0.671701	0.101665	12.6109	RIL_YML226	qtl_YML226_1	5-50399863	5-51448314
SNP9YML226	7-92308391	7	T	G	0.877288	0.148008	10.23	RIL_YML226
SNP10YML226	9-888125	9	C	T	-1.0035	0.121914	16.7364	RIL_YML226
SNP11YML226	9-11706790	9	C	T	0.947579	0.167064	9.77019	RIL_YML226	qtl_YML226_2	9-10384352	9-12497955

## Sheet: s4
Table S4 Epistatic interaction between the 11 SNPs of RIL_YML226
No.	SNP No.	Chr1	SNP marker	Interacted SNP	Chr1	Interacted marker	P value	PVE
1	SNP1	1	1-71337126	SNP2	1	1-101177576	0.8598	0.0173
2				SNP3	3	3-3709493	0.2175	0.0138
3				SNP4	3	3-86873356	0.0003877	0.0695
4				SNP5	4	4-140923859	0.4824	0.0139
5				SNP6	4	4-163064765	0.3455	0.0065
6				SNP7	5	5-6078330	0.2942	0.0098
7				SNP8	5	5-49193921	0.9012	0.0016
8				SNP9	7	7-92308391	0.4361	0.0135
9				SNP10	9	9-888125	0.5389	0.0215
10				SNP11	9	9-11706790	0.9314	0.0083
11	SNP2	1	1-101177576	SNP3	3	3-3709493	0.1287	0.0245
12				SNP4	3	3-86873356	0.5778	0.0028
13				SNP5	4	4-140923859	0.479	0.0021
14				SNP6	4	4-163064765	0.02103	0.0172
15				SNP7	5	5-6078330	0.4992	0.0004
16				SNP8	5	5-49193921	0.0009587	0.0303
17				SNP9	7	7-92308391	0.9765	0.0006
18				SNP10	9	9-888125	0.008814	0.0241
19				SNP11	9	9-11706790	0.6642	0.0027
20	SNP3	3	3-3709493	SNP4	3	3-86873356	0.2647	0.0123
21				SNP5	4	4-140923859	0.1004	0.0127
22				SNP6	4	4-163064765	0.5601	0.0022
23				SNP7	5	5-6078330	0.5296	0.0023
24				SNP8	5	5-49193921	0.03651	0.016
25				SNP9	7	7-92308391	0.2254	0.0064
26				SNP10	9	9-888125	0.3436	0.0096
27				SNP11	9	9-11706790	0.6497	0.0061
28	SNP4	3	3-86873356	SNP5	4	4-140923859	0.7922	0.0004
29				SNP6	4	4-163064765	0.2469	0.004
30				SNP7	5	5-6078330	0.8489	0.0213
31				SNP8	5	5-49193921	0.1321	0.0111
32				SNP9	7	7-92308391	0.749	0.0174
33				SNP10	9	9-888125	0.5579	0.0014
34				SNP11	9	9-11706790	0.5011	0.0082
35	SNP5	4	4-140923859	SNP6	4	4-163064765	0.04731	0.0334
36				SNP7	5	5-6078330	0.09253	0.0193
37				SNP8	5	5-49193921	0.1606	0.0081
38				SNP9	7	7-92308391	0.8152	0.0045
39				SNP10	9	9-888125	0.04739	0.019
40				SNP11	9	9-11706790	0.6119	0.0024
41	SNP6	4	4-163064765	SNP7	5	5-6078330	0.4502	0.0139
42				SNP8	5	5-49193921	0.8501	0.0043
43				SNP9	7	7-92308391	0.7212	0.0017
44				SNP10	9	9-888125	0.1354	0.0267
45				SNP11	9	9-11706790	0.6626	0.0042
46	SNP7	5	5-6078330	SNP8	5	5-49193921	0.8451	0.0054
47				SNP9	7	7-92308391	0.7447	0.0026
48				SNP10	9	9-888125	0.5863	0.0185
49				SNP11	9	9-11706790	0.4141	0.0169
50	SNP8	5	5-49193921	SNP9	7	7-92308391	0.1259	0.0132
51				SNP10	9	9-888125	0.8831	0.0005
52				SNP11	9	9-11706790	0.7959	0.0068
53	SNP9	7	7-92308391	SNP10	9	9-888125	0.7994	0.0021
54				SNP11	9	9-11706790	0.02918	0.0219
55	SNP10	8	9-888125	SNP11	9	9-11706790	0.7613	0.0028
Note: red lines indicated the significant epistatic interaction with P<0.05

## Sheet: s5
Table S5 SNPs among the sequence of Zm00001d014471
Chr	SNP position	REF	ALT	Ye107	YML1218	Chang7-2	Q11	YML226	Variation type
	No. of specific SNP/No. of nucleotide deletion			0/2	13/0	5/2	7/3	18/3
5	49267621	T	C	./.	T/T	T/T	T/T	T/T	Synonymous variant
5	49267666	G	A	./.	G/G	A/A	G/G	G/G	Synonymous variant
5	49267898	A	G	A/A	A/G	A/A	A/G	A/A	Missense variation
5	49267923	C	T	C/C	C/T	C/C	C/T	C/C	Missense variation
5	49268001	C	CA	C/C	C/CA	C/C	C/CA	C/C	Frameshift variant
5	49268023	G	C	G/G	G/C	G/G	G/C	G/G	Frameshift variant
5	49268076	C	T	C/C	C/T	C/C	C/T	C/C	Missense variation
5	49268115	T	G	T/T	T/T	./.	T/G	T/T	Missense variation
5	49268138	C	T	C/C	C/C	./.	C/T	C/C	Missense variation
5	49268236	T	G	T/T	T/G	T/T	T/G	T/T	Synonymous variant
5	49268248	C	T	C/C	C/C	C/C	C/C	./.	Missense variation
5	49268258	C	T	C/C	C/T	C/C	C/T	C/C	Missense variation
5	49268300	C	A	C/C	C/A	C/C	C/A	C/C	Missense variation
5	49268306	C	T	C/C	C/T	C/C	C/T	C/C	Missense variation
5	49268355	G	A	G/G	G/A	G/G	G/A	G/G	Missense variation
5	49268359	C	A	C/C	C/A	C/C	C/A	C/C	Missense variation
5	49268364	G	A	G/G	G/G	G/G	G/A	G/G	Stop gained
5	49268387	T	C	T/T	T/T	T/T	T/C	T/T	Missense variation
5	49268394	C	T	C/C	C/C	C/C	C/T	C/C	Missense variation
5	49268406	AC	A	AC/AC	AC/A	AC/AC	AC/A	AC/AC	Frameshift variant
5	49268441	G	A	G/G	G/A	G/G	G/A	G/G	Missense variation
5	49268444	G	A	G/G	G/A	G/G	G/A	G/G	Missense variation
5	49268456	T	C	T/T	T/C	T/T	T/C	T/T	Missense variation
5	49268512	G	T	G/G	G/T	G/G	G/T	G/G	Missense variation
5	49268529	C	T	C/C	C/T	C/C	C/T	C/C	Missense variation
5	49268554	A	T	A/A	A/T	A/A	A/T	A/A	Synonymous variant
5	49268578	C	A	C/C	C/A	C/C	C/A	C/C	Missense variation
5	49268580	G	T	G/G	G/T	G/G	G/T	G/G	Missense variation
5	49268635	G	A	G/G	G/A	G/G	G/A	G/G	Synonymous variant
5	49268636	TC	T	TC/TC	TC/T	TC/TC	TC/T	TC/TC	Frameshift variant
5	49268641	C	G	C/C	C/G	C/C	C/G	C/C	Missense variation
5	49268654	G	A	G/G	G/A	G/G	G/A	G/G	Frameshift variant
5	49268688	C	T	C/T	C/T	C/T	C/C	C/C	Missense variation
5	49268746	C	T	C/C	C/T	C/T	C/T	C/C	Synonymous variant
5	49268748	G	A	G/G	G/A	G/G	G/G	G/G	Missense variation
5	49268775	G	C	G/G	G/C	G/G	G/G	G/G	Missense variation
5	49268777	G	A	G/A	G/A	G/G	G/A	./.	Missense variation
5	49268782	G	A	G/A	G/A	G/G	G/A	./.	Synonymous variant
5	49268786	GGC	AGC,G	GGC/GGC	GGC/AGC	GGC/GGC	GGC/AGC	G/G	Frameshift variant
5	49268794	C	T	C/C	C/T	C/C	C/T	C/C	Synonymous variant
5	49268801	C	T	C/C	C/T	C/C	C/T	C/C	Missense variation
5	49268818	C	T	C/C	C/C	C/C	C/C	C/T	Synonymous variant
5	49268826	G	A	G/G	G/G	G/G	G/G	G/A	Synonymous variant
5	49268830	G	A	G/G	G/A	G/G	G/G	G/G	Synonymous variant
5	49268839	G	A	G/G	G/G	G/G	G/A	G/A	Synonymous variant
5	49268841	C	T	C/C	C/T	C/C	C/C	C/C	Missense variation
5	49268844	C	T	C/C	C/C	C/C	C/T	C/C	Missense variation
5	49268845	G	C	G/G	G/G	G/G	G/G	G/C	Stop gained
5	49268852	C	T	C/C	C/C	C/C	C/C	C/T	Missense variation
5	49268857	A	G	A/A	A/G	A/A	A/A	A/G	Synonymous variant
5	49268860	G	A	G/G	G/A	G/G	G/G	G/G	Synonymous variant
5	49268864	G	GTCCCAC	G/G	G/GTCCCAC	G/G	G/G	G/G	Conservative inframe insertion
5	49268868	C	T	C/C	C/C	C/C	C/C	C/T	Missense variation
5	49268869	G	A	G/G	G/A	G/G	G/G	G/G	Synonymous variant
5	49268884	C	T	C/C	C/T	C/C	C/C	C/C	Synonymous variant
5	49268886	C	T	C/C	C/T	C/C	C/C	C/C	Missense variation
5	49268888	C	T	C/C	C/T	C/C	C/C	C/T	Missense variation
5	49268894	T	C	T/T	T/T	T/T	T/T	T/C	Missense variation
5	49268905	G	A	G/G	G/G	G/G	G/G	G/A	Synonymous variant
5	49268906	G	A	G/G	G/A	G/G	G/G	G/G	Missense variation
5	49268911	C	T	C/C	C/T	C/C	C/C	C/C	Synonymous variant
5	49268920	G	A	G/G	G/G	G/A	G/G	G/G	Synonymous variant
5	49268921	G	A	G/G	G/G	G/G	G/G	G/A	Missense variation
5	49268926	G	A	G/G	G/A	G/G	G/G	G/A	Synonymous variant
5	49268927	G	A	G/G	G/A	G/A	G/G	G/G	Missense variation
5	49268944	G	A	G/G	G/A	G/G	G/G	G/G	Synonymous variant
5	49268959	G	T	G/G	G/G	G/G	G/G	G/T	Missense variation
5	49268964	C	T	C/C	C/C	C/T	C/C	C/C	Missense variation
5	49268966	C	T	C/C	C/T	C/C	C/C	C/T	Missense variation
5	49268968	G	C	G/G	G/G	G/C	G/G	G/G	Stop gained
5	49268976	C	T	C/C	C/C	C/T	C/C	C/C	Missense variation
5	49269015	G	A	G/G	G/G	G/G	G/G	G/A	Missense variation
5	49269054	G	A	G/G	G/G	G/A	G/A	G/G	Missense variation
5	49269059	A	G	A/A	A/A	A/A	A/A	A/G	Missense variation
5	49269115	C	T	C/C	C/T	C/C	C/C	C/T	Synonymous variant
5	49269125	A	G	A/A	A/A	A/A	A/A	A/G	Missense variation
5	49269141	G	A	G/G	G/A	G/G	G/G	G/G	Synonymous variant
5	49269158	C	T	C/C	C/C	C/C	C/T	C/C	Missense variation
5	49269174	C	T	C/C	C/C	C/C	C/C	C/T	Missense variation
5	49269215	G	A	G/G	G/G	G/G	./.	G/A	Missense variation
5	49269216	G	A	G/G	G/G	G/G	./.	G/A	Missense variation
5	49269224	G	A	G/G	G/G	G/G	./.	G/A	Missense variation
5	49269229	G	A	G/G	G/G	G/G	G/G	G/A	Synonymous variant
Note: the gray filled cells indicate the deletion of nucleotide, and the bond red cell indicate the specific variation of each parental line
